# Supplementary material for: Enzymatic Oxidation of Aflatoxin M1 in Milk Using CotA Laccase
Source: Foods. 2024 Nov 20;13(22):3702. doi: 10.3390/foods13223702 (PMC11593616; doi:10.3390/foods13223702)
Supplement: Supplementary file 1 [file foods-13-03702-s001.zip]

Archive with 1 entries (1 files):
- foods-3300435-supplementary.pdf
